# Supplementary material for: Drastic reduction in the intensity of Poaceae pollen season in Central Europe (Lublin, Poland) in 22 years
Source: PLoS One. 2025 Nov 19;20(11):e0336972. doi: 10.1371/journal.pone.0336972 (PMC12629430; doi:10.1371/journal.pone.0336972)
Supplement: S1 Table — (XLSX) [file pone.0336972.s001.xlsx]

## Sheet: tab
	Start	End	Duration	Pik P/m3	Pik Date	annual pollen sum	>20 P	>50 P
2001	129	240	112	519	189	7069	79	37
2002	130	251	122	367	177	6805	59	42
2003	139	250	112	584	183	6015	49	36
2004	140	256	117	316	191	5278	61	39
2005	146	248	103	433	179	7104	54	37
2006	143	253	111	459.3	189	5827.3	47	27
2007	132	242	111	275.7	172	6475.1	63	42
2008	139	245	107	642.5	189	8199.4	68	40
2009	135	246	112	406.1	183	6142.8	58	35
2010	143	234	92	586.2	183	8301.1	56	35
2011	137	255	119	234	189	4303.7	51	31
2012	142	254	113	429.8	183	4667.9	39	24
2013	131	252	122	251.7	184	4893.2	51	33
2014	128	255	128	384.2	186	6500.2	61	40
2015	129	246	118	349.2	185	5151.8	54	31
2016	140	245	106	460.8	177	4880.3	50	26
2017	141	254	114	363.6	185	5169.4	53	37
2018	119	242	124	243.4	170	4991.7	53	37
2019	138	250	113	301.4	174	4764.4	53	32
2020	133	249	117	563	188	5557.9	57	29
2021	137	234	98	397.8	179	5908.1	52	35
2022	132	244	113	156.2	161	2596.2	34	20
Min	119	234	92	156.2	161	2596.2	34	20
median	137	248.5	113	391	183	5692.6	53.5	35
max	146	256	128	642.5	191	8301.1	79	42
Mean	135.591	247.5	112.909	396.541	181.636	5754.61	54.6364	33.8636
SD	6.41916	6.3901	8.34899	128.733	7.4613	1304.54	9.21978	5.87404
V%	4.73421	2.58186	7.39444	32.464	4.10782	22.6694	16.8748	17.3462
